# Supplementary material for: Chiral Salen-Based Organic Salts: Synthesis and Potential Antibacterial Activity
Source: Molecules. 2025 May 15;30(10):2173. doi: 10.3390/molecules30102173 (PMC12114494; doi:10.3390/molecules30102173)
Supplement: Supplementary file 1 [file molecules-30-02173-s001.zip]

Archive with 1 entries (1 files):
- molecules-3496326-supplementary.pdf
